# Supplementary material for: The Phytohormone Signaling Pathway and Immunity Responses to BYDV Infection in Resistant and Susceptible Oat Cultivars
Source: Plants (Basel). 2025 Oct 21;14(20):3229. doi: 10.3390/plants14203229 (PMC12566944; doi:10.3390/plants14203229)
Supplement: Supplementary file 1 [file plants-14-03229-s001.zip]

Archive with 1 entries (1 files):
- plants-3887853-supplementary.pdf
